# Supplementary material for: Metagenomic and Metatranscriptomic Study of Microbial Metal Resistance in an Acidic Pit Lake
Source: Microorganisms. 2020 Sep 4;8(9):1350. doi: 10.3390/microorganisms8091350 (PMC7563247; doi:10.3390/microorganisms8091350)
Supplement: Supplementary file 1 [file microorganisms-08-01350-s001.zip]

Archive with 1 entries (1 files):
- microorganisms-903088-supplementary.xlsx
