# Supplementary material for: Metagenomic and Metatranscriptomic Study of Microbial Metal Resistance in an Acidic Pit Lake
Source: Microorganisms. 2020 Sep 4;8(9):1350. doi: 10.3390/microorganisms8091350 (PMC7563247; doi:10.3390/microorganisms8091350)
Supplement: Supplementary file 1 [file microorganisms-08-01350-s001.zip › microorganisms-903088-supplementary.xlsx]

## Sheet: Figure S1
Figure S1. Geochemical conditions recorded in Cueva de la Mora acidic pit lake over the last ten years. Sharp chemocline present ca. 10-m below lake surface. Data previously collected by J.S.E, compiled from previous papers by the authors.

## Sheet: Figure S2
Figure S2. Expression (RNA_TPM/DNA_TPM) of specific marker KOs involved in metal resistance versus metal concentration.

## Sheet: Figure S3
Figure S3. Normalized gene abundance (upper rows), normalized transcript abundance (middle row), and expression (lower rows) of of extracellular sequestration marker genes detected in the co-assembled metagenomes from the three layers of Cueva de la Mora.Normalized gene and transcript abundances are calculated as TPM values. Expression is calculated as transcript TPM / gene TPM. All of these gene…

## Sheet: Table S1
Table S1. Metal resistance marker genes list with its respective KO, BACMET ID (if found), mechanisms and metal related.
KO	Name	Short name	BacMet ID/Ref	Mechanisms	Metal
K00384	thioredoxin reductase (NADPH)	trxB/arsT	BAC0714	Biochemical transformation	As
K00537	Arsenate reductase (glutaredoxin) EC: 1.20.4.1	arsCg	BAC0582/BAC0583/BAC0584/BAC0585	Biochemical transformation	As
K03741	Arsenatereductase/ArsC	arsC	BAC0032/BAC0580/BAC0581/BAC0586	Biochemical transformation	As
K18064	arsenical-resistance protein 2 (arsenate reductase eukaryotes)	acr2	NA	Biochemical transformation	As
K22547	Arsenate reductase HAC1 EC 1.20.4.1	arsC_HAC1	NA	Biochemical transformation	As
K08356	arsenite oxidase large subunit [EC:1.20.2.1 1.20.9.1]	aioA/aoxB	BAC0020	Biochemical transformation	As
K08355	arsenite oxidase small subunit [EC:1.20.2.1 1.20.9.1]	aioB/aoxA	BAC0021	Biochemical transformation	As
K02044	phosphonate transport system substrate-binding protein	aioX/aoxX	BAC0024	Biochemical transformation	As
K02037	phosphate transport system permease protein	pstC	BAC0317	Biochemical transformation	As
K02038	phosphate transport system permease protein	pstA	BAC0315	Biochemical transformation	As
K02040	phosphate transport system substrate-binding protein	pstS	BAC0318	Biochemical transformation	As
K02036	phosphate transport system ATP-binding protein [EC:7.3.2.1]	pstB	BAC0316	Biochemical transformation	As
K19784	chromate reductase, NAD(P)H dehydrogenase (quinone)	chrR	BAC0538	Biochemical transformation	Cr/Fe
K14588	copper oxidase	cueO	BAC0103/BAC0106/BAC0205	Biochemical transformation	Cu
K22552	multicopper oxidase	mmcO	BAC0117/BAC0480/BAC0619	Biochemical transformation	Cu
K00520	mercuric reductase [EC:1.16.1.1]	merA	BAC0224/BAC0648/BAC0649/BAC0650/BAC0651/BAC0652/BAC0653	Biochemical transformation	Hg
K06324	spore coat protein A, manganese oxidase [EC:1.16.3.3]	cotA	NA	Biochemical transformation	Mn
K22348	manganese oxidase [EC:1.16.3.3	moxA	BAC0750	Biochemical transformation	Mn
K22349	manganese oxidase [EC:1.16.3.3]	mnxG	NA	Biochemical transformation	Mn
K22350	manganese oxidase [EC:1.16.3.3	mcoA	NA	Biochemical transformation	Mn
K18683	rusticyanin	rus	Orell	Biochemical transformation	Fe
K05941	E2.3.2.15; glutathione gamma-glutamylcysteinyltransferase	pcl	NA	Intracellular accumulation	-
K14739	MT1_2; metallothionein 1/2	mt1_2	NA	Intracellular accumulation	-
K03611	protein dithiol:quinone oxidoreductase [EC:1.8.5.9]	dsbB	BAC0137	Intracellular accumulation	Cd/Hg
K03673	protein dithiol oxidoreductase (disulfide-forming) [EC:1.8.4.15]	dsbA	BAC0136	Intracellular accumulation	Cd/Zn/Hg
K03926	periplasmic divalent cation tolerance protein	cutA	BAC0113	Intracellular accumulation	Cu
K03981	thiol:disulfide interchange protein DsbC [EC:5.3.4.1]	dsbC	BAC0138	Intracellular accumulation	Cu
K21609	mymT; metallothionein	mymT	BAC0262	Intracellular accumulation	Cu/Ni/Zn
K03594	bacterioferritin	bfr	BAC0048	Intracellular accumulation	Fe
K22336	bacterioferritin B	bfrB	NA	Intracellular accumulation	Fe
K02255	ferritin-like protein 2	ftnB	NA	Intracellular accumulation	Fe
K04047	starvation-inducible DNA-binding protein/non-heme iron-binding ferritin	dps	BAC0135/BAC0134	Intracellular accumulation	Fe
K00522	ferritin heavy chain	fth1	NA	Intracellular accumulation	Fe
K02217	ferritin	ftnA	BAC0497	Intracellular accumulation	Fe/Cu/Mn
K07229	ferric-chelate reductase (NADPH) [EC:1.16.1.9]	yqjH	BAC0452	Intracellular accumulation	Fe/Ni
K21904	smtA; metallothionein	smtA	BAC0365	Intracellular accumulation	Zn/Hg
K02483	two-component system, OmpR family, response regulator	silR	BAC0347	Regulation	Ag
K05804	AraC family transcriptional regulator, mar-sox-rob regulon activator	robA	BAC0334	Regulation	Ag/Hg/Cd
K03892	Transcriptional repressor/ArsR	arsR	BAC0588/BAC0589/BAC0590/BAC0591/BAC0592/BAC0593/BAC0594	Regulation	As
K09043	AP-1-like transcription factor	acr1	NA	Regulation	As
K19592	MerR family transcriptional regulator, gold-responsive activator of gol and ges genes	golS	BAC0182	Regulation	Au
K21903	ArsR family transcriptional regulator, lead/cadmium/zinc/bismuth-responsive transcriptional repressor	cadC	BAC0056/BAC0366/BAC0456	Regulation	Cd/Bi/Zn/Pb
K15012	two-component system, response regulator RegA	actR	BAC0565	Regulation	Cd/Zn
K21885	ArsR family transcriptional regulator, cadmium/lead-responsive transcriptional repressor	cmtR	BAC0071	Regulation	Co/Ni
K23240	FrmR/RcnR family transcriptional regulator, repressor of rcnA expression	rcnR/yohL	BAC0332	Regulation	Co/Ni/Fe
K11923	copper efflux regulator	cueR	BAC0736	Regulation	Cu
K22041	TetR/AcrR family transcriptional regulator, copper-responsive repressor	comR/ycfQ	BAC0076	Regulation	Cu
K07714	two-component system, NtrC family, response regulator AtoC	corR	BAC0089	Regulation	Cu
K19591	MerR family transcriptional regulator, copper efflux regulator	cueR/ybbI	BAC0105	Regulation	Cu
K21600	CsoR family transcriptional regulator, copper-sensing transcriptional repressor	ricR	BAC0333	Regulation	Cu
K21902	MerR family transcriptional regulator, repressor of the yfmOP operon	yfmP	BAC0444	Regulation	Cu
K21601	DeoR family transcriptional regulator, copper-sensing transcriptional repressor	ycnK	BAC0557	Regulation	Cu
K07644	two-componentsystem,OmpRfamily,heavymetalsensorhistidinekinaseCusS[EC:2.7.13.3]	copS	BAC0112/BAC0126/BAC0198/BAC0309/BAC0348/BAC0537/BAC0637/BAC0720/BAC0752	Regulation	Cu/Zn/Co/Ag
K07665	two-componentsystem,OmpRfamily,copperresistancephosphateregulonresponseregulatorCusR	copR	BAC0083/BAC0111/BAC0125/BAC0197/BAC0308/BAC0638/BAC0719/BAC0753	Regulation	Cu/Zn/Co/Ag
K03711	Fur family transcriptional regulator, ferric uptake regulator	fur	NA	Regulation	Fe
K09826	Fur family transcriptional regulator, iron response regulator	irr	NA	Regulation	Fe
K22297	Fur family transcriptional regulator, stress-responsive regulator	furA	BAC0171	Regulation	Fe
K07771	two-component system, OmpR family, response regulator BasR	pmrA	BAC0487	Regulation	Fe
K19057	MerR family transcriptional regulator, mercuric resistance operon regulatory protein	merD	BAC0227	Regulation	Hg
K08365	MerR family transcriptional regulator, mercuric resistance operon regulatory protein	merR	BAC0232	Regulation	Hg
K11924	DtxR family transcriptional regulator, manganese transport regulator	mntR	BAC0253	Regulation	Mn/Mg
K07722	CopG family transcriptional regulator, nickel-responsive regulator	nikR	BAC0275	Regulation	Ni
K11330	two-component system, OmpR family, Ni(II)-responsive and/or redox-responsive regulator NrsR	nrsR	BAC0288	Regulation	Ni
K21886	ArsR family transcriptional regulator, nickel/cobalt-responsive transcriptional repressor	nmtR	BAC0281	Regulation	Ni/Cd/Pb
K02019	molybdate transport system regulatory protein	tunR	BAC0601	Regulation	W/Mo
K02076	Fur family transcriptional regulator, zinc uptake regulator	zurR	NA	Regulation	Zn
K09823	Fur family transcriptional regulator, zinc uptake regulator	zur	BAC0470	Regulation	Zn
K13631	AraC family transcriptional regulator, mar-sox-rob regulon activator	soxS	BAC0371	Regulation	Zn
K13638	MerR family transcriptional regulator, Zn(II)-responsive regulator of zntA	zntR/yhdM	BAC0462	Regulation	Zn
K07713	two-component system, NtrC family, response regulator HydG	zraR/hydH	BAC0467	Regulation	Zn
K03709	DtxR family transcriptional regulator, Mn-dependent transcriptional regulator	troR	BAC0403	Regulation	Zn/Mn/Fe
K07664	two-component system, OmpR family, response regulator BaeR	baeR	BAC0039	Regulation	Zn/W
K07657	two-component system, OmpR family, phosphate regulon response regulator PhoB	phoB	Navarro	Regulation	-
K07636	two-component system, OmpR family, phosphate regulon sensor histidine kinase PhoR	phoR	Navarro	Regulation	-
K02005	hlyD family secretion protein	hlyD	NA	Transport	-
K12538	outer membrane protein, protease secretion system	hasF	NA	Transport	-
K12949	cation-transporting P-type ATPase B [EC:7.2.2.-]	ctpB	NA	Transport	-
K12952	cation-transporting P-type ATPase E [EC:7.2.2.-]	ctpE	NA	Transport	-
K12953	cation-transporting P-type ATPase F [EC:7.2.2.-]	ctpF	NA	Transport	-
K12955	cation-transporting P-type ATPase I [EC:7.2.2.-]	ctpI	NA	Transport	-
K13526	cation-transporting P-type ATPase 13A2 [EC:7.2.2.-]	atp13A2	NA	Transport	-
K23254	P-type Ag+ transporter [EC:7.2.2.15]	silP	BAC0346	Transport	Ag
K02069	putative ABC transport system permease protein	abcx2p	BAC0166	Transport	Al
K03327	multidrug resistance protein, MATE family	norM	BAC0001/BAC0047/BAC0146/BAC0189/BAC0218/BAC0284/BAC0313/BAC0422/BAC0481	Transport	Al
K18908	multidrug efflux pump	mepA	BAC0221	Transport	Al
K01551	arsenite/tail-anchored protein-transporting ATPase [EC:7.3.2.7 7.3.-.-]	arsA	BAC0030/BAC0571/BAC0572	Transport	As
K03325	arsenite transporter	acr3	BAC0004/BAC0573/BAC0579	Transport	As
K03893	arsenical pump membrane protein	arsB	BAC0031/BAC0574/BAC0575/BAC0576/BAC0577/BAC0578	Transport	As
K01532	Cd2+-exporting ATPase [EC:7.2.2.21]	cad2	NA	Transport	Cd
K06189	magnesium and cobalt transporter	corC	BAC0088	Transport	Co/Mg
K02006	cobalt/nickel transport system ATP-binding protein	cbiO	NA	Transport	Co/Ni
K02007	cobalt/nickel transport system permease protein	cbiM	NA	Transport	Co/Ni
K02008	cobalt/nickel transport system permease protein	cbiQ	NA	Transport	Co/Ni
K02009	cobalt/nickel transport protein	cbiN	NA	Transport	Co/Ni
K01531	P-typeMg2+transporter	mgtA	BAC0087/BAC0642	Transport	Co/Zn/Cd
K15725	outer membrane protein, cobalt-zinc-cadmium efflux system	czcC	BAC0072/BAC0121/BAC0501/BAC0551	Transport	Co/Zn/Cd
K15726	cobalt-zinc-cadmium resistance protein CzcA	czcA	BAC0119/BAC0127/BAC0130/BAC0203/BAC0267/BAC0549	Transport	Co/Zn/Cd
K15727	membrane fusion protein, cobalt-zinc-cadmium efflux system	czcB	BAC0120/BAC0131/BAC0460/BAC0550	Transport	Co/Zn/Cd
K16264	cobalt-zinc-cadmium efflux system protein	czcD	BAC0122/BAC0459	Transport	Co/Zn/Cd
K01534	Zn2+/Cd2+-exporting ATPase [EC:7.2.2.12 7.2.2.21]	zntA	BAC0055/BAC0092/BAC0124/BAC0298/BAC0455/BAC0461	Transport	Co/Zn/Cd/Pb
K07240	chromate transporter	chrA	BAC0026/BAC0063/BAC0152/BAC0548	Transport	Cr
K02016	iron complex transport system substrate-binding protein	ceuE	BAC0062	Transport	Cr/Fe
K12954	cation-transporting P-type ATPase G [EC:7.2.2.-]	ctpG	BAC0100	Transport	Cu
K12956	copper-transporting P-type ATPase V [EC:7.2.2.8	ctpV	BAC0101	Transport	Cu
K14166	copper transport protein	ycnJ	BAC0556	Transport	Cu
K01533	P-type Cu2+ transporter	copB	BAC0079/BAC0629	Transport	Cu
K07787	Cu(I)/Ag(I) efflux system membrane protein	cusA	BAC0107/BAC0341	Transport	Cu
K07796	Cu(I)/Ag(I) efflux system membrane protein	cusC	BAC0109/BAC0343	Transport	Cu
K07798	Cu(I)/Ag(I) efflux system membrane protein	cusB	BAC0108/BAC0342	Transport	Cu
K07810	Cu(I)/Ag(I) efflux system membrane protein	cusF	BAC0110/BAC0345	Transport	Cu
K17686	P-type Cu+ transporter [EC:7.2.2.8]	copA	BAC0012/BAC0078/BAC0102/BAC0568/BAC0617/BAC0620/BAC0622/BAC0623/BAC0624/BAC0725/BAC0741/BAC0747	Transport	Cu
K19597	Au+-exporting ATPase [EC:3.6.1.-]	golT	BAC0183	Transport	Cu/Au
K02012	iron(III) transport system substrate-binding protein	fbpA	BAC0160	Transport	Fe
K02011	iron(III) transport system permease protein	fbpB	BAC0161	Transport	Fe
K02068	putative ABC transport system ATP-binding protein	fetA	BAC0165	Transport	Fe
K07243	high affinity iron transporter	ftr1	BAC0302	Transport	Fe/Pb
K13283	ferrous-iron efflux pump FieF	fieF	BAC0061/BAC0167	Transport	Fe/Zn/Co/Cd/Ni
K11704	iron/zinc/manganese/copper transport system substrate-binding protein	mtsA	NA	Transport	Fe/Zn/Mn/Cu
K11705	iron/zinc/manganese/copper transport system permease protein	mtsC	NA	Transport	Fe/Zn/Mn/Cu
K11706	iron/zinc/manganese/copper transport system ATP-binding protein	mtsB	NA	Transport	Fe/Zn/Mn/Cu
K08363	mercuric ion transport protein	merT	BAC0233	Transport	Hg
K19058	mercuric ion transport protein	merC	BAC0226	Transport	Hg
K19059	mercuric ion transport protein	merE	BAC0670	Transport	Hg
K06213	magnesium transporter	mgtE	NA	Transport	Mg/Co/Ni
K03284	magnesium transporter	corA	BAC0086/BAC0641	Transport	Mg/Co/Ni/Mn
K11601	manganese transport system substrate-binding protein	mntC	NA	Transport	Mn
K11602	manganese transport system permease protein	mntB	NA	Transport	Mn
K11603	manganese transport system ATP-binding protein [EC:7.2.2.5]	mntA	NA	Transport	Mn
K14950	manganese-transporting P-type ATPase [EC:7.2.2.-]	atp13A1	NA	Transport	Mn
K19973	manganese transport system ATP-binding protein [EC:7.2.2.5]	mntA	NA	Transport	Mn
K19975	manganese transport system substrate-binding protein	mntC	NA	Transport	Mn
K19976	manganese transport system permease protein	mntB	NA	Transport	Mn
K23242	manganese efflux pump family protein	mntP	BAC0252	Transport	Mn
K02075	zinc/manganese transport system permease protein	zmP	NA	Transport	Mn/Fe
K09818	manganese/iron transport system substrate-binding protein	mnS	NA	Transport	Mn/Fe
K09819	manganese/iron transport system permease protein	mnP	NA	Transport	Mn/Fe
K09820	manganese/iron transport system ATP-binding protein	mnA	NA	Transport	Mn/Fe
K11604	manganese/iron transport system substrate-binding protein	sitA	BAC0349/BAC0439	Transport	Mn/Fe
K11605	manganese/iron transport system permease protein	sitC	BAC0351/BAC0441	Transport	Mn/Fe
K11606	manganese/iron transport system permease protein	sitD	BAC0352/BAC0442	Transport	Mn/Fe
K11607	manganese/iron transport system ATP-binding protein	sitB	BAC0350/BAC0440	Transport	Mn/Fe
K03322	manganese transport protein	mntH	BAC0251	Transport	Mn/Fe
K02077	zinc/manganese transport system substrate-binding protein	zmS	NA	Transport	Mn/Zn
K10830	manganese/zinc transport system ATP-binding protein [EC:7.2.2.5	psaB	NA	Transport	Mn/Zn
K12950	manganese/zinc-transporting P-type ATPase C [EC:7.2.2.-]	ctpC	BAC0098	Transport	Mn/Zn
K19971	manganese/zinc transport system substrate-binding protein	psaA	NA	Transport	Mn/Zn
K19972	manganese/zinc transport system permease protein	psaC	NA	Transport	Mn/Zn
K11707	manganese/zinc/iron transport system substrate-binding protein	troA	BAC0250/BAC0399	Transport	Mn/Zn/Fe
K11708	manganese/zinc/iron transport system permease protein	troC	BAC0401	Transport	Mn/Zn/Fe
K11709	manganese/zinc/iron transport system permease protein	troD	BAC0402	Transport	Mn/Zn/Fe
K11710	manganese/zinc/iron transport system ATP- binding protein [EC:7.2.2.5	troB	BAC0400	Transport	Mn/Zn/Fe
K10094	nickel transport protein	cbiK	NA	Transport	Ni
K10824	nickel transport system ATP-binding protein [EC:7.2.2.11]	nikE	BAC0274	Transport	Ni
K15587	nickel transport system ATP-binding protein [EC:7.2.2.11]	nikD	BAC0273	Transport	Ni
K16915	nickel transport protein	cbiL	NA	Transport	Ni
K07241	nickel/cobalt transporter (NiCoT) family protein	hoxN	BAC0191	Transport	Ni
K07785	MFS transporter, NRE family, putaive nickel resistance protein	ncrA	BAC0263	Transport	Ni
K15584	nickel transport system substrate-binding protein	nikA	BAC0270	Transport	Ni
K15585	nickel transport system permease protein	nikB	BAC0271	Transport	Ni
K15586	nickel transport system permease protein	nikC	BAC0272	Transport	Ni
K11326	cation efflux system protein involved in nickel and cobalt tolerance	nrsA	BAC0286	Transport	Co/Ni
K12951	cobalt/nickel-transporting P-type ATPase D [EC:7.2.2.-]	ctpD	NA	Transport	Co/Ni
K21887	cation-transporting P-type ATPase J [EC:7.2.2.-]	ctpJ	NA	Transport	Co/Ni
K23182	ferric citrate transport system permease protein	fecD	BAC0163	Transport	Co/Ni
K23184	ferric citrate transport system ATP-binding protein [EC:7.2.2.18]	fecE	BAC0164	Transport	Co/Ni
K24079	nickel and cobalt resistance protein CnrY	cnrY	BAC0552	Transport	Ni/Co/Cd
K24078	nickel and cobalt resistance protein CnrR	cnrR	BAC0553	Transport	Ni/Co/Cd
K08970	nickel/cobalt transporter (NicO) family protein	ncrC	BAC0133	Transport	Ni/Co/Cd/Zn/Fe
K03304	tellurite resistance protein	tehA	BAC0384	Transport	Te
K05794	tellurite resistance protein TerC	terC	BAC0388	Transport	Te
K05772	tungstate transport system substrate-binding protein	tupA	BAC0605	Transport	W
K05773	tungstate transport system permease protein	tupB	BAC0606	Transport	W
K06857	tungstate transport system ATP-binding protein [EC:7.3.2.6]	tupC	BAC0607	Transport	W
K02017	molybdate transport system ATP-binding protein [EC:7.3.2.5]	modC	BAC0611	Transport	W/Mo
K02018	molybdate transport system permease protein	modB	BAC0599	Transport	W/Mo
K02020	molybdate transport system substrate-binding protein	modA	BAC0598	Transport	W/Mo
K15495	molybdate/tungstate transport system substrate-binding protein	wtpA	BAC0602	Transport	W/Mo
K15496	molybdate/tungstate transport system permease protein	wtpB	BAC0603	Transport	W/Mo
K15497	molybdate/tungstate transport system ATP-binding protein [EC:7.3.2.5 7.3.2.6]	wtpC	BAC0604	Transport	W/Mo
K09815	zinc transport system substrate-binding protein	znuA	BAC0463	Transport	Zn
K09816	zinc transport system permease protein	znuB	BAC0464	Transport	Zn
K09817	zinc transport system ATP-binding protein [EC:7.2.2.-]	znuC	BAC0465	Transport	Zn
K16267	zinc and cadmium transporters	zipB	NA	Transport	Zn/Cd
K08221	MFS transporter, ACDE family, multidrug resistance protein	mdrL/yfmO	BAC0209	Transport	Zn/Co/Cr
K07238	zinc transporter	zip2	BAC0458/BAC0469	Transport	Zn/Fe/Ni/Cu/Co/Cd
K02074	zinc/manganese transport system ATP-binding protein	zmA	NA	Transport	Zn/Mn/Fe
K16322	low-affinity inorganic phosphate transporter	pitA	BAC0312	Transport	Zn/Te
K02039	phosphate transport system protein	phoU	Navarro	Transport	-
K01514	exopolyphosphatase	ppx	Orell	Transport	-
K01524	Exopolyphosphatase	ppx	Orell	Transport	-
K00937	polyphosphate kinase	ppk	Orell	Transport	-
K08176	MFS transporter, PHS family, inorganic phosphate transporter	pho84	Orell	Transport	Cu
K03306	inorganic phosphate transporter, PiT family	pitA	Orell	Transport	-
K07213	copper chaperone	copZ	BAC0634	Transport	Cu
K16567	exopolysaccharide production protein ExoQ, polymerase wzy	exoQ	Schmid et al 2015	Extracellular sequestration	-
K13620	putative colanic acid polymerase, polymerase wzy	wcaD	Schmid et al 2015	Extracellular sequestration	-
K13662	putative polymerase, polymerase wzy	gumE	Schmid et al 2015	Extracellular sequestration	-
K18799	wzxB, O-antigen flippase, flippase wzx	wzxB	Schmid et al 2015	Extracellular sequestration	-
K16693	wzxE; enterobacterial common antigen flippase, flippase wzx	wzxE	Schmid et al 2015	Extracellular sequestration	-
K16695	wzxC; lipopolysaccharide exporter, flippase wzx	wzxC	Schmid et al 2015	Extracellular sequestration	-
K03328	polysaccharide transporter, PST family, flippase wzx	wzx/rfbX/gumJ	Schmid et al 2015	Extracellular sequestration	-
K16692	tyrosine-protein kinase Etk/Wzc [EC:2.7.10.-], Polysaccaride co-polymerase PCP	wzc	Schmid et al 2015	Extracellular sequestration	-
K00903	protein-tyrosine kinase [EC:2.7.10.2], Polysaccaride co-polymerase PCP	epsB	Schmid et al 2015	Extracellular sequestration	-
K16554	polysaccharide biosynthesis transport protein, Polysaccaride co-polymerase PCP	exoP	Schmid et al 2015	Extracellular sequestration	-
K13661	gumC protein, Polysaccaride co-polymerase PCP	gumC	Schmid et al 2015	Extracellular sequestration	-
K16553	succinoglycan transporter, Outer membrane transporte protein OPX	exoT	Schmid et al 2015	Extracellular sequestration	-
K01991	polysaccharide biosynthesis/export protein, Outer membrane transporte protein OPX	wza	Schmid et al 2015	Extracellular sequestration	-
K16801	algE; alginate production protein, Outer membrane transporte protein OPX	algE	Schmid et al 2015	Extracellular sequestration	-
K09689	capsular polysaccharide transport system ATP-binding protein, ABC-transporter	kpsT	Pereira 2013	Extracellular sequestration	-
K09688	capsular polysaccharide transport system permease protein, ABC-transporter	kpsM	Pereira 2013	Extracellular sequestration	-
K10107	capsular polysaccharide transport system permease protein, Polysaccaride co-polymerase PCP	kpsE	Pereira 2013	Extracellular sequestration	-
K16557	succinoglycan biosynthesis protein ExoA [EC:2.4.-.-], Glycosyltransferase	exoA	Schmid et al 2015	Extracellular sequestration	-
K16556	succinoglycan biosynthesis protein ExoM, Glycosyltransferase	exoM	Schmid et al 2015	Extracellular sequestration	-
K16703	colanic acid/amylovoran biosynthesis glycosyltransferase, Glycosyltransferase	wcaL	Schmid et al 2015	Extracellular sequestration	-
K13684	putative colanic acid biosynthesis glycosyltransferase [EC:2.4.-.-], Glycosyltransferase	wcaC	Schmid et al 2015	Extracellular sequestration	-
K13657	alpha-1,3-mannosyltransferase, Glycosyltransferase	gumH	Schmid et al 2015	Extracellular sequestration	-
K13658	beta-1,4-mannosyltransferase [EC:2.4.1.251], Glycosyltransferase	gumI	Schmid et al 2015	Extracellular sequestration	-
K00694	bcsA; cellulose synthase (UDP-forming), Glycosyltransferase	bcsA	Baker et al 2010	Extracellular sequestration	-
K19291	alg44; mannuronan/alginate synthase, Glycosyltransferase	alg44	Schmid et al 2015	Extracellular sequestration	-
K00689	E2.4.1.5; dextransucrase, Extracellular EPS enzyme	dsp	Schmid et al 2015	Extracellular sequestration	-

## Sheet: Table S2
Table S2. General statistics of metagenomes and metatranscriptomes.
CONCENTRATION DNA/RNA EXTRACT	CM03_1	CM03_2	CM11_1	CM11_2	CM35_1	CM35_2
DNA Qubit concentration (ng/uL)	22.4	14.51	6.89	3.78	3.28	2.32
RNA Qubit concentration (ng/uL)	1.72	0.58	0.79	1.43	0.271	0.163
RAW DATA METAGENOME (MG) QUALITY	CM03_1	CM03_2	CM11_1	CM11_2	CM35_1	CM35_2
raw data # reads	45627388	88978314	60020946	32276798	60138000	70844834
Q/C data # reads	32317288	58399196	29336670	19479286	29070576	41161928
% conserved	70.8287	65	48.8774	60	48.3398	58
% metagenome coverage (Non-pareil)	99	99	91	94	89	79
INDIVIDUAL ASSEMBLY QUALITY	CM03_1	CM03_2	CM11_1	CM11_2	CM35_1	CM35_2
# contigs	22153	21138	69957	64135	348279	210628
# contigs (>= 1000 bp)	2027	2194	9291	9661	42586	25920
# contigs (>= 25000 bp)	529	520	713	707	295	162
COASSEMBLY QUALITY	CM03_coassembly		CM11_coassembly		CM35_coassembly
# contigs	47259		128755		495986
# contigs (>= 1000 bp)	6187		17801		69242
# contigs (>= 25000 bp)	502		746		504
MAPPED READS TO COASSEMBLY	CM03_1	CM03_2	CM11_1	CM11_2	CM35_1	CM35_2
# mapped (unique) reads from individual MG to co-assembled contigs	31388813	57520276	26992086	18241102	24482507	35126842
% mapped reads	97.46	98.495	92.01	93.64	84.217	85.338
COASSEMBLY ORFs	CM03_coassembly		CM11_coassembly		CM35_coassembly
# translated ORFs from Eukaryotic contigs	7999		8853		-
# translated ORFs from Prokaryotic contigs	53519		168783		613500
# KOFAM annotations (E-value <10^-4)	39246		113585		344387
# KOFAM annotations (E-value <10^-4) matching the MRG KO markers	1091		3483		10974
RAW DATA METATRANSCRIPTOME (MT) QUALITY	CM03_1	CM03_2	CM11_1	CM11_2	CM35_1	CM35_2
raw data # reads	28890110	23911632	32741748	13094268	32069366	74226160
Q/C data # reads	21104598	19150652	23401332	10069052	24856450	59194430
% conserved	73	80	71	77	78	80
# mRNA reads after sortmeRNA	9052294	4774658	3030546	568834	1387108	2400190
MAPPED READS TO COASSEMBLY	CM03_1	CM03_2	CM11_1	CM11_2	CM35_1	CM35_2
# mapped (unique) reads from individual MT to co-assembled contigs	7029863	2646891	2269307	311043	613706	2944
% mapped reads	77.66	55.44	74.88	54.68	44.24	0.12

## Sheet: Table S3
Table S3. General statistics and taxonomic classification of the 16S and 18S rRNA reconstructed with EMIRGE from metagenomes of the upper layer (CM03), chemocline (CM11), and deep layer (CM35).
Relative abundance calculated based on the total number of mapped reads to the reconstructed rRNA sequences
Sample	%Relative abundance	Taxonomic classification	Domain	%Identity
CM03	88.42	Eukaryota;Archaeplastida;Chloroplastida;Chlorophyta;Trebouxiophyceae; Trebouxiophyceae incertae sedis; Coccomyxaceae; Coccomyxa onubensis	Eukarya	98
CM03	4.96	Eukaryota;SAR;Stramenopiles;Ochrophyta;Chrysophyceae;Ochromonadales;Ochromonas; unclassified Ochromonas	Eukarya	94
CM03	6.62	Bacteria;Proteobacteria;Alphaproteobacteria;Acetobacterales;Acetobacteraceae;Acidiphilium; unclassified Acidiphilium	Bacteria	99
CM11	30.32	Eukaryota;Archaeplastida;Chloroplastida;Chlorophyta;Trebouxiophyceae; Trebouxiophyceae incertae sedis; Coccomyxaceae; Coccomyxa onubensis	Eukarya	98
CM11	18.77	Bacteria;Actinobacteria;Acidimicrobiia;uncultured;	Bacteria	96
CM11	17.89	Bacteria;Proteobacteria;Deltaproteobacteria;Sva0485;	Bacteria	95
CM11	18.16	Bacteria;Proteobacteria;Deltaproteobacteria;Syntrophobacterales;Syntrophaceae;Desulfomonile;	Bacteria	98
CM11	12.7	Bacteria;Acidobacteria;Acidobacteriia;Acidobacteriales;Acidobacteriaceae (Subgroup 1);Acidicapsa;	Bacteria	99
CM11	2.16	Bacteria;Planctomycetes;Phycisphaerae;Tepidisphaerales;CPla-3 termite group;	Bacteria	91
CM35	35.1942	Archaea;Euryarchaeota;Thermoplasmata;Thermoplasmatales;Uncultured Thermoplasmatales archaeon clone I-plasma	Archaea	98.42
CM35	6	Archaea;Euryarchaeota; Uncultured euryarchaeote clone METASED09	Archaea	92.26
CM35	1.9471	Archaea;Euryarchaeota;Thermoplasmata;Thermoplasmatales;Thermoplasmataceae;uncultured;	Archaea	92.1733
CM35	1.8974	Archaea;Euryarchaeota;Thermoplasmata;Methanomassiliicoccales;uncultured;	Archaea	87.9363
CM35	0.5865	Archaea;Euryarchaeota; candidate division WCHD3-30	Archaea	92.31
CM35	0.3825	Archaea;Euryarchaeota;Thermoplasmata;uncultured;	Archaea	96.9697
CM35	3	Archaea;Thaumarchaeota;Group 1.1c;	Archaea	81.8452
CM35	0.9361	Archaea;Thaumarchaeota;Nitrososphaeria;Nitrosotaleales;Nitrosotaleaceae;	Archaea	84.8765
CM35	7.8805	Bacteria;Actinobacteria;Thermoleophilia;Gaiellales;uncultured;	Bacteria	95.3279
CM35	2.035	Bacteria;Actinobacteria;Actinobacteria;Corynebacteriales;Corynebacteriaceae;	Bacteria	95.0355
CM35	8.3	Bacteria; Patescibacteria; Microgenomatia; Candidatus Roizmanbacteria	Bacteria	91.29
CM35	7.1918	Bacteria; Patescibacteria; Parcubacteria, Candidatus Adlerbacteria	Bacteria	91.14
CM35	1.0293	Bacteria; Patescibacteria; Parcubacteria, Candidatus Jorgensenbacteria	Bacteria	94.69
CM35	1.0566	Bacteria;Patescibacteria;Microgenomatia;Candidatus Levybacteria;	Bacteria	95.0735
CM35	0.7011	Bacteria;Patescibacteria;Parcubacteria;Candidatus Jorgensenbacteria;	Bacteria	78.0645
CM35	0.3708	Bacteria;Patescibacteria;Parcubacteria;Candidatus Wolfebacteria;	Bacteria	94.9881
CM35	4.8815	Bacteria; Nitrospirae; Nitrospirales; Nitrospiraceae;uncultured Nitrospiraceae bacterium	Bacteria	93.44
CM35	1.519	Bacteria;Bacteroidetes;Bacteroidia;Bacteroidales;Paludibacteraceae;Microbacter;	Bacteria	92.79
CM35	2.2456	Bacteria;Bacteroidetes;Ignavibacteria;Kryptoniales;Kryptoniaceae;	Bacteria	82.7942
CM35	0.7246	Bacteria;Chloroflexi;Anaerolineae;RBG-13-54-9;	Bacteria	87.2255
CM35	2.2722	Bacteria;Chloroflexi;Dehalococcoidia;MSBL5;	Bacteria	85.4487
CM35	1.222	Bacteria;Chloroflexi;JG30-KF-CM66;	Bacteria	95.092
CM35	1.6228	Bacteria;Firmicutes;Clostridia;Clostridiales;Peptococcaceae;	Bacteria	91.3719
CM35	1.9706	Bacteria;Proteobacteria;Deltaproteobacteria;Myxococcales;bacteriap25;	Bacteria	82.9405
CM35	1.3593	Bacteria;Proteobacteria;Deltaproteobacteria;Syntrophobacterales;Syntrophaceae;Desulfomonile;	Bacteria	97.884
CM35	1.8619	Bacteria; uncultured bacterium	Bacteria	96.51
CM35	0.2565	Eukaryota;Archaeplastida;Chloroplastida;Chlorophyta;Trebouxiophyceae;	Eukarya	94.3221
CM35	1.5551	Eukaryota;SAR;Alveolata;Ciliophora;Intramacronucleata;Spirotrichea;Hypotrichia;	Eukarya	96.9921

## Sheet: Table S4
Table S4. Predicted genes annotated as metal resistance genes in the co-assembled metagenomes of the three layers and their respective TPM values from metagenome and metatrascriptome replicates.
KO	Short name	Domain_assigned	Mechanism	Metal	CM03				CM11				CM35
					TPM_MG1	TPM_MG2	TPM_MT1	TPM_MT2	TPM_MG1	TPM_MG2	TPM_MT1	TPM_MT2	TPM_MG1	TPM_MG2	TPM_MT1	TPM_MT2
K02069	abcx2p	Bacteria	Transport	Al	10.9381	20.8436	0	0	60.2874	116.102	0	0	5.468	8.14344	0	0
K02069	abcx2p	Eukaryota	Transport	Al	35.6063	32.9912	0	0	10.0135	3.99559	5.33025	0	0.307954	0.255818	0	0
K18908	mepA	Bacteria	Transport	Al	NA	NA	NA	NA	3.30501	8.88434	0	0	11.427	14.2592	0	0
K18908	mepA	Eukaryota	Transport	Al	7.35864	0	0	0	NA	NA	NA	NA	NA	NA	NA	NA
K03327	norM	Bacteria	Transport	Al	50.411	13.7146	1.99087	0	227.614	324.268	0.784908	12.6891	31.0154	48.2855	0	0
K03327	norM	Eukaryota	Transport	Al	436.098	437.143	78.5019	42.8896	102.196	57.1314	72.1371	27.2375	2.96778	5.36839	0	0
K03325	acr3	Archaea	Transport	As	NA	NA	NA	NA	NA	NA	NA	NA	685.356	684.069	505.792	0
K03325	acr3	Bacteria	Transport	As	76.0417	25.948	26.132	2.66607	257.538	306.23	59.8672	362.203	204.056	218.941	184.298	0
K03325	acr3	Eukaryota	Transport	As	575.529	725.237	4849.36	1206.42	51.2824	35.8513	347.794	70.2971	1.48734	2.95427	0	0
K01551	arsA	Archaea	Transport	As	NA	NA	NA	NA	NA	NA	NA	NA	340.77	349.554	133.982	0
K01551	arsA	Bacteria	Transport	As	60.7731	27.1744	1.60311	0	191.959	219.066	28.5699	79.571	363.892	387.872	418.83	0
K01551	arsA	Eukaryota	Transport	As	78.1137	101.689	9.6137	0.575678	21.0367	9.99314	10.0037	0	1.15212	1.34345	0	0
K03893	arsB	Archaea	Transport	As	NA	NA	NA	NA	NA	NA	NA	NA	584.542	555.844	374.588	0
K03893	arsB	Bacteria	Transport	As	94.9531	76.1846	1.7033	5.58176	273.456	305.16	6.42591	7.1101	132.315	142.275	47.0137	0
K06189	corC	Bacteria	Transport	Co/Mg	33.4059	28.6167	4.18559	2.95855	26.2581	33.4937	0	27.5707	1.0511	1.62911	0	0
K02007	cbiM	Archaea	Transport	Co/Ni	NA	NA	NA	NA	2.79376	14.2778	0	0	10.5976	7.82726	0	0
K02007	cbiM	Bacteria	Transport	Co/Ni	12.4177	0	0	0	99.5417	215.253	33.9131	71.2855	69.3962	74.2028	20.4438	0
K02009	cbiN	Bacteria	Transport	Co/Ni	NA	NA	NA	NA	45.5474	93.3177	0	0	1.08699	2.94109	0	0
K02006	cbiO	Archaea	Transport	Co/Ni	NA	NA	NA	NA	NA	NA	NA	NA	40.6827	54.8435	0	0
K02006	cbiO	Bacteria	Transport	Co/Ni	4.48698	2.44023	0	0	125.809	276.237	39.1429	10.4711	77.2059	95.0386	4.14912	0
K02008	cbiQ	Archaea	Transport	Co/Ni	NA	NA	NA	NA	NA	NA	NA	NA	7.43755	6.4101	0	0
K02008	cbiQ	Bacteria	Transport	Co/Ni	4.69701	0	15.9458	0	128.052	232.066	2.87462	0	64.6282	79.1925	5.60022	0
K12951	ctpD	Eukaryota	Transport	Co/Ni	23.4139	27.2862	0	12.7487	7.87333	2.79566	3.37986	0	NA	NA	NA	NA
K23184	fecE	Bacteria	Transport	Co/Ni	NA	NA	NA	NA	4.42785	1.74069	0	0	NA	NA	NA	NA
K11326	nrsA	Bacteria	Transport	Co/Ni	12.7774	1.33804	0	0	13.4977	29.2151	0	0	8.03762	10.4255	0	0
K15726	czcA	Bacteria	Transport	Co/Zn/Cd	159.895	81.6204	13.5661	8.5752	372.706	516.777	0	6.53305	68.7071	99.3122	2.56715	0
K15727	czcB	Bacteria	Transport	Co/Zn/Cd	67.185	71.5152	0	67.3768	176.702	228.451	9.23689	0	27.6951	36.8988	0	0
K15725	czcC	Bacteria	Transport	Co/Zn/Cd	142.317	81.2025	4.27229	0	338.3	394.841	65.9429	96.8603	81.3315	103.225	54.2816	0
K15725	czcC	Eukaryota	Transport	Co/Zn/Cd	NA	NA	NA	NA	NA	NA	NA	NA	1.21476	0.85516	0	0
K16264	czcD	Archaea	Transport	Co/Zn/Cd	NA	NA	NA	NA	NA	NA	NA	NA	20.4926	18.1068	47.5713	0
K16264	czcD	Bacteria	Transport	Co/Zn/Cd	84.3595	49.9195	0	10.7873	203.411	137.601	42.489	48.8133	429.448	414.444	112.998	0
K16264	czcD	Eukaryota	Transport	Co/Zn/Cd	NA	NA	NA	NA	NA	NA	NA	NA	0.856484	0.988231	0	0
K01531	mgtA	Archaea	Transport	Co/Zn/Cd	NA	NA	NA	NA	13.1001	29.3411	0	0	34.8658	29.6479	0	0
K01531	mgtA	Bacteria	Transport	Co/Zn/Cd	192.37	258.274	1565.3	469.068	108.412	162.802	389.943	104.833	151.824	156.462	5.51182	0
K01531	mgtA	Eukaryota	Transport	Co/Zn/Cd	NA	NA	NA	NA	NA	NA	NA	NA	1.19633	0.843639	0	0
K01534	zntA	Archaea	Transport	Co/Zn/Cd/Pb	9.94819	9.18393	7.32478	44.6527	2.63718	3.85537	0	8.8649	19.4986	20.0582	2.61491	0
K01534	zntA	Bacteria	Transport	Co/Zn/Cd/Pb	30.0903	19.9515	0	0	37.4864	35.3556	0.953294	13.8577	130.007	145.056	38.8818	0
K01534	zntA	Eukaryota	Transport	Co/Zn/Cd/Pb	133.952	130.762	0	0	41.8297	19.9406	8.08228	0	0.242068	0.258539	0	0
K07240	chrA	Archaea	Transport	Cr	NA	NA	NA	NA	0	2.8592	0	0	NA	NA	NA	NA
K07240	chrA	Bacteria	Transport	Cr	40.8364	47.2703	0	0	210.768	391.2	0	0	168.443	167.149	6.24673	0
K07240	chrA	Eukaryota	Transport	Cr	39.0574	37.9675	525.141	154.618	9.52745	7.09668	190.659	30.8226	NA	NA	NA	NA
K02016	ceuE	Archaea	Transport	Cr/Fe	NA	NA	NA	NA	NA	NA	NA	NA	85.5626	72.6451	0	0
K02016	ceuE	Bacteria	Transport	Cr/Fe	14.184	6.52752	1.56626	5.34433	183.751	172.187	27.7145	48.4753	173.185	194.597	73.209	0
K02016	ceuE	Eukaryota	Transport	Cr/Fe	40.4725	27.5136	0	0	6.5853	1.92202	0	0	NA	NA	NA	NA
K17686	copA	Archaea	Transport	Cu	NA	NA	NA	NA	2.81268	0	0	0	665.465	731.717	384.675	0
K17686	copA	Bacteria	Transport	Cu	128.566	72.3719	44.5402	4.16917	238.221	283.63	86.2917	144.547	326.882	358.226	45.004	0
K17686	copA	Eukaryota	Transport	Cu	276.515	238.699	8.91019	56.5145	58.2371	30.528	17.6536	0	3.26835	4.26122	0	0
K01533	copB	Archaea	Transport	Cu	NA	NA	NA	NA	NA	NA	NA	NA	99.2478	118.271	102.813	0
K01533	copB	Bacteria	Transport	Cu	24.1143	3.17055	2.19781	0	113.603	116.132	17.3731	17.5293	322.235	320.93	0.77796	0
K01533	copB	Eukaryota	Transport	Cu	NA	NA	NA	NA	NA	NA	NA	NA	0	0.483635	0	0
K07213	copP	Archaea	Transport	Cu	NA	NA	NA	NA	NA	NA	NA	NA	2.70831	3.69866	0	0
K07213	copP	Bacteria	Transport	Cu	23.2531	8.24591	0	5.47794	58.665	90.5669	146.648	255.442	25.1737	18.851	24.5624	0
K07213	copP	Eukaryota	Transport	Cu	5.74894	1.56327	41.518	5.47794	2.18263	0	214.938	0	0	0.124629	0	0
K12954	ctpG	Bacteria	Transport	Cu	NA	NA	NA	NA	NA	NA	NA	NA	3.18645	3.6466	0	0
K12956	ctpV	Archaea	Transport	Cu	NA	NA	NA	NA	NA	NA	NA	NA	2.6255	2.85729	0	0
K07787	cusA	Bacteria	Transport	Cu	115.733	40.1178	2.78256	19.5677	599.496	868.901	15.6322	44.8774	92.2789	118.905	10.1891	0
K07798	cusB	Bacteria	Transport	Cu	38.131	20.6588	0	2.77877	333.39	533.361	11.2624	76.0011	80.4207	99.1248	74.8554	0
K07810	cusF	Bacteria	Transport	Cu	5.44125	0	0	0	20.122	13.0928	0	0	0.69419	0.230697	0	0
K08176	pho84	Archaea	Transport	Cu	NA	NA	NA	NA	NA	NA	NA	NA	202.847	238.623	472.82	0
K08176	pho84	Bacteria	Transport	Cu	16.6788	6.15075	0	0	95.3372	46.2183	1.51543	7.03794	16.1219	19.788	0	0
K08176	pho84	Eukaryota	Transport	Cu	185.273	202.631	1178.03	1268.58	45.2217	27.9272	217.386	37.4831	6.87596	4.55796	152.617	0
K14166	ycnJ	Archaea	Transport	Cu	NA	NA	NA	NA	NA	NA	NA	NA	4.70363	7.21856	0	0
K14166	ycnJ	Bacteria	Transport	Cu	8.9902	0.679068	0	0	50.9737	36.1762	242.191	187.572	35.9031	35.4671	39.0345	0
K14166	ycnJ	Eukaryota	Transport	Cu	NA	NA	NA	NA	NA	NA	NA	NA	0.881135	1.1772	0	0
K19597	golT	Archaea	Transport	Cu/Au	NA	NA	NA	NA	NA	NA	NA	NA	0	0.777121	0	0
K19597	golT	Bacteria	Transport	Cu/Au	11.3458	2.70853	0	0	2.57495	6.61251	0	0	8.26262	8.3813	35.3836	0
K02012	fbpA	Archaea	Transport	Fe	NA	NA	NA	NA	NA	NA	NA	NA	87.35	99.44	1148.56	0
K02012	fbpA	Bacteria	Transport	Fe	56.1156	41.9302	75.3622	44.9137	168.778	157.164	4.17736	0	18.04	18.71	2118.28	0
K02012	fbpA	Eukaryota	Transport	Fe	NA	NA	NA	NA	NA	NA	NA	NA	0	0.515707	0	0
K02011	fbpB	Archaea	Transport	Fe	NA	NA	NA	NA	NA	NA	NA	NA	6.00658	3.97699	0	0
K02011	fbpB	Bacteria	Transport	Fe	50.5466	44.6731	0	0	125.468	68.9427	3.50202	0	214.394	176.648	109.848	0
K02011	fbpB	Eukaryota	Transport	Fe	NA	NA	NA	NA	NA	NA	NA	NA	0.734012	0.174213	0	0
K02068	fetA	Bacteria	Transport	Fe	3.3903	9.76319	0	1.91578	65.9907	105.691	3.20965	0	3.75736	8.01311	0	0
K02068	fetA	Eukaryota	Transport	Fe	37.1436	33.3498	1.94663	0	9.57862	4.39318	0	0	NA	NA	NA	NA
K07243	ftr1	Archaea	Transport	Fe/Pb	NA	NA	NA	NA	0.404893	0	0	0	7.66159	8.07834	0	0
K07243	ftr1	Bacteria	Transport	Fe/Pb	24.6146	9.52129	31.9231	3.6904	105.629	64.6491	68.097	126.784	73.3438	58.1118	0	0
K07243	ftr1	Eukaryota	Transport	Fe/Pb	46.5645	57.2414	23.4553	3.44841	12.091	5.79756	6.09483	0	0.384942	0	0	0
K13283	fieF	Archaea	Transport	Fe/Zn/Co/Cd/Ni	NA	NA	NA	NA	4.80456	21.3013	0	0	185.455	191.439	44.5749	0
K13283	fieF	Bacteria	Transport	Fe/Zn/Co/Cd/Ni	49.7145	41.9436	8.71109	3.29707	454.194	472.778	44.7172	40.6056	72.8255	85.9529	0	0
K13283	fieF	Eukaryota	Transport	Fe/Zn/Co/Cd/Ni	256.105	242.511	700.757	81.3569	60.9643	21.5933	163.035	0	0.144015	0.615258	0	0
K11705	mtsC	Bacteria	Transport	Fe/Zn/Mn/Cu	NA	NA	NA	NA	NA	NA	NA	NA	2.603	0.985029	0	0
K19058	merC	Bacteria	Transport	Hg	5.3195	1.20541	0	0	12.1555	28.0695	0	0	3.2706	2.24862	0	0
K19058	merC	Eukaryota	Transport	Hg	NA	NA	NA	NA	NA	NA	NA	NA	0.105344	0.825091	0	0
K19059	merE	Bacteria	Transport	Hg	NA	NA	NA	NA	4.31654	0	0	0	2.64012	1.09059	0	0
K19059	merE	Eukaryota	Transport	Hg	NA	NA	NA	NA	NA	NA	NA	NA	0.931919	1.90772	0	0
K08363	merT	Bacteria	Transport	Hg	17.4359	32.8347	0	0	56.8622	46.7404	0	35.3553	19.8399	15.4561	9.63781	0
K08363	merT	Eukaryota	Transport	Hg	NA	NA	NA	NA	NA	NA	NA	NA	0.671741	0.307629	0	0
K06213	mgtE	Archaea	Transport	Mg/Co/Ni	NA	NA	NA	NA	6.70443	28.0335	0	0	19.2828	24.6502	17.2104	0
K06213	mgtE	Bacteria	Transport	Mg/Co/Ni	18.1367	6.43135	1.32438	0	205.469	253.44	526.143	446.18	83.7045	70.6593	0	0
K06213	mgtE	Eukaryota	Transport	Mg/Co/Ni	59.2175	70.449	6.04723	8.29794	13.3902	8.41593	4.39982	0	NA	NA	NA	NA
K03284	corA	Archaea	Transport	Mg/Co/Ni/Mn	NA	NA	NA	NA	NA	NA	NA	NA	12.3041	11.9268	0	0
K03284	corA	Bacteria	Transport	Mg/Co/Ni/Mn	11.2548	18.0757	1.1953	0	2.98722	2.06969	0	0	73.0228	70.2388	0	0
K03284	corA	Eukaryota	Transport	Mg/Co/Ni/Mn	NA	NA	NA	NA	NA	NA	NA	NA	0.679235	0.531999	0	0
K14950	atp13A1	Eukaryota	Transport	Mn	NA	NA	NA	NA	12.9052	9.17104	45.2936	0	2.49964	3.17345	0	0
K11603	mntA	Bacteria	Transport	Mn	NA	NA	NA	NA	NA	NA	NA	NA	0.523089	0.186227	0	0
K19976	mntB	Archaea	Transport	Mn	NA	NA	NA	NA	NA	NA	NA	NA	0.525101	0	0	0
K19976	mntB	Bacteria	Transport	Mn	NA	NA	NA	NA	NA	NA	NA	NA	2.09658	1.09492	0	0
K23242	mntP	Bacteria	Transport	Mn	2.48044	0	0	0	216.752	390.62	85.8456	34.3689	24.7489	34.6551	7.84473	0
K09820	mnA	Bacteria	Transport	Mn/Fe	NA	NA	NA	NA	38.0968	84.9182	0	0	5.46548	6.01265	5.96681	0
K09819	mnP	Bacteria	Transport	Mn/Fe	NA	NA	NA	NA	61.8712	101.463	0	0	25.5305	24.0461	36.5293	0
K09818	mnS	Bacteria	Transport	Mn/Fe	NA	NA	NA	NA	30.7468	84.3563	2.46487	9.962	3.17396	4.93271	0	0
K03322	mntH	Archaea	Transport	Mn/Fe	NA	NA	NA	NA	3.08957	15.6475	0	0	316.859	332.498	0	0
K03322	mntH	Bacteria	Transport	Mn/Fe	174.1	120.955	8.15439	25.4808	618.933	777.11	68.6282	113.105	284.168	289.241	0	0
K02075	zmP	Archaea	Transport	Mn/Fe	NA	NA	NA	NA	4.63982	3.44465	0	0	28.3073	29.7563	0	0
K02075	zmP	Bacteria	Transport	Mn/Fe	11.0387	31.7223	0	0	81.2184	67.1938	0	0	17.1842	21.0621	0	0
K12950	ctpC	Archaea	Transport	Mn/Zn	NA	NA	NA	NA	NA	NA	NA	NA	1.49019	1.27208	0	0
K12950	ctpC	Bacteria	Transport	Mn/Zn	NA	NA	NA	NA	59.388	90.8776	15.0317	48.6017	29.8807	32.7158	0	0
K12950	ctpC	Eukaryota	Transport	Mn/Zn	NA	NA	NA	NA	NA	NA	NA	NA	0.377144	0.402807	0	0
K02077	zmS	Archaea	Transport	Mn/Zn	NA	NA	NA	NA	6.98083	3.92562	0	0	21.788	22.5681	0	0
K02077	zmS	Bacteria	Transport	Mn/Zn	19.8219	18.7241	0	0	94.8506	45.3925	10.6732	19.223	23.3351	23.7788	26.4222	0
K11710	troB	Bacteria	Transport	Mn/Zn/Fe	NA	NA	NA	NA	NA	NA	NA	NA	0.766044	0.242421	0	0
K10094	cbiK	Bacteria	Transport	Ni	NA	NA	NA	NA	NA	NA	NA	NA	0.652195	0	0	0
K16915	cbiL	Archaea	Transport	Ni	NA	NA	NA	NA	NA	NA	NA	NA	0.220916	0.393247	0	0
K16915	cbiL	Bacteria	Transport	Ni	4.95293	7.69611	0	0	107.646	183.674	0	22.1514	6.11557	7.8492	0	0
K07241	hoxN	Archaea	Transport	Ni	NA	NA	NA	NA	NA	NA	NA	NA	102.552	101.468	7.83744	0
K07241	hoxN	Bacteria	Transport	Ni	18.5382	7.39295	0	0	268.223	214.892	28.0037	49.0098	22.2769	25.0034	0	0
K15584	nikA	Archaea	Transport	Ni	NA	NA	NA	NA	NA	NA	NA	NA	19.2188	22.0165	172.986	0
K15584	nikA	Bacteria	Transport	Ni	5.1007	2.02844	0	0	8.49193	7.1995	28.9285	77.9447	2.22678	2.42707	69.0979	0
K15587	nikD	Bacteria	Transport	Ni	NA	NA	NA	NA	NA	NA	NA	NA	0.350067	0.498517	0	0
K10824	nikE	Bacteria	Transport	Ni	NA	NA	NA	NA	NA	NA	NA	NA	0.762716	0.181026	0	0
K24078	cnrR	Bacteria	Transport	Ni/Co/Cd	3.71024	0	0	0	3.11923	1.05799	0	0	3.39686	4.28845	0	0
K08970	rcnA	Archaea	Transport	Ni/Co/Cd/Zn/Fe	NA	NA	NA	NA	NA	NA	NA	NA	149.517	151.098	82.292	0
K08970	rcnA	Bacteria	Transport	Ni/Co/Cd/Zn/Fe	12.6553	1.72118	14.5133	0	125.386	160.262	35.1257	137.233	73.9258	75.358	0	0
K08970	rcnA	Eukaryota	Transport	Ni/Co/Cd/Zn/Fe	32.3334	25.7703	39.2276	23.0184	9.17144	3.88286	52.5756	0	NA	NA	NA	NA
K03304	tehA	Archaea	Transport	Te	NA	NA	NA	NA	0.790688	0	0	0	29.5689	33.3623	8.25155	0
K03304	tehA	Bacteria	Transport	Te	7.56496	1.95919	0	0	166.817	195.322	21.5948	106.795	9.78457	10.849	0	0
K03304	tehA	Eukaryota	Transport	Te	175.732	197.406	6.94832	14.8975	31.7365	26.7884	21.0643	0	0.366022	0.586392	0	0
K05794	terC	Bacteria	Transport	Te	10.1488	24.2063	0	0	32.4949	48.9696	0	0	16.641	22.004	0	0
K05794	terC	Eukaryota	Transport	Te	100.712	106.523	5.61088	1.37485	17.5295	17.3358	2.91596	0	NA	NA	NA	NA
K05772	tupA	Archaea	Transport	W	NA	NA	NA	NA	NA	NA	NA	NA	1.9761	1.03647	0	0
K05772	tupA	Bacteria	Transport	W	NA	NA	NA	NA	64.9809	115.463	0	0	20.595	25.3114	170.557	0
K05773	tupB	Archaea	Transport	W	NA	NA	NA	NA	NA	NA	NA	NA	1.59636	1.71619	0	0
K05773	tupB	Bacteria	Transport	W	NA	NA	NA	NA	68.6951	124.806	0	0	23.1891	26.8633	0	0
K06857	tupC	Archaea	Transport	W	NA	NA	NA	NA	NA	NA	NA	NA	0.603031	1.04357	0	0
K06857	tupC	Bacteria	Transport	W	2.12951	2.41277	0	0	59.7785	115.668	0	0	16.7658	22.6905	0	0
K02020	modA	Bacteria	Transport	W/Mo	12.4319	11.5268	6.98082	0	425.161	665.254	633.299	1620.02	39.5666	60.3716	66.339	0
K02018	modB	Bacteria	Transport	W/Mo	13.3615	4.17175	0	4.10311	221.463	306.386	7.74552	0	28.1003	34.1261	2.53246	0
K02017	modC	Archaea	Transport	W/Mo	NA	NA	NA	NA	NA	NA	NA	NA	0	1.17216	0	0
K02017	modC	Bacteria	Transport	W/Mo	20.297	5.64764	0	0	139.822	255.217	0	0	26.9747	35.8932	0	0
K15495	wtpA	Archaea	Transport	W/Mo	NA	NA	NA	NA	NA	NA	NA	NA	151.527	170.22	193.114	0
K15495	wtpA	Bacteria	Transport	W/Mo	29.103	29.4088	0	0	63.3451	38.3803	14.5012	8.24096	12.2344	12.4982	4.68505	0
K15496	wtpB	Archaea	Transport	W/Mo	1.73145	0.588526	0	0	2.30413	0	0	0	171.042	185.102	0	0
K15496	wtpB	Bacteria	Transport	W/Mo	24.0387	19.6365	0	0	28.869	27.655	0	0	13.5997	15.0463	0	0
K15497	wtpC	Archaea	Transport	W/Mo	NA	NA	NA	NA	1.60254	13.5607	0	0	228.507	239.442	27.2622	0
K15497	wtpC	Bacteria	Transport	W/Mo	NA	NA	NA	NA	6.6092	3.07266	0	0	1.98753	4.45936	0	0
K09815	znuA	Archaea	Transport	Zn	NA	NA	NA	NA	NA	NA	NA	NA	1.24492	0.369342	0	0
K09815	znuA	Bacteria	Transport	Zn	1.77317	0	0	0	61.2961	174.427	9.71281	110.997	35.7929	49.4738	1.81357	0
K09815	znuA	Eukaryota	Transport	Zn	NA	NA	NA	NA	NA	NA	NA	NA	0.288436	1.18661	0	0
K09816	znuB	Archaea	Transport	Zn	NA	NA	NA	NA	NA	NA	NA	NA	9.10021	8.66633	0	0
K09816	znuB	Bacteria	Transport	Zn	2.98997	1.69384	0	0	67.456	170.883	0	0	82.9896	90.2534	0	0
K09817	znuC	Archaea	Transport	Zn	NA	NA	NA	NA	NA	NA	NA	NA	8.03972	6.58468	0	0
K09817	znuC	Bacteria	Transport	Zn	3.66412	1.24028	0	0	39.5598	83.4463	6.8849	0	86.7134	102.857	11.1993	0
K16267	zipB	Archaea	Transport	Zn/Cd	NA	NA	NA	NA	NA	NA	NA	NA	22.7382	19.3175	0	0
K16267	zipB	Bacteria	Transport	Zn/Cd	5.26662	0	0	0	21.6604	28.8337	11.6183	52.8258	59.8524	59.1288	0	0
K08221	mdrL/yfmO	Archaea	Transport	Zn/Co/Cr	NA	NA	NA	NA	2.46509	1.88433	0	0	216.986	215.825	27.855	0
K08221	mdrL/yfmO	Bacteria	Transport	Zn/Co/Cr	36.7885	10.7171	0	0	42.6036	26.6319	12.497	0	59.0211	71.0375	39.3996	0
K07238	zip2	Archaea	Transport	Zn/Fe/Ni/Cu/Co/Cd	NA	NA	NA	NA	NA	NA	NA	NA	150.053	157.893	0	0
K07238	zip2	Bacteria	Transport	Zn/Fe/Ni/Cu/Co/Cd	4.3428	1.96819	0	0	25.561	16.7587	0	0	10.12	11.6311	0	0
K07238	zip2	Eukaryota	Transport	Zn/Fe/Ni/Cu/Co/Cd	92.9502	101.354	118.063	60.5472	21.5796	14.2507	22.8171	5.42455	NA	NA	NA	NA
K02074	zmA	Archaea	Transport	Zn/Mn/Fe	NA	NA	NA	NA	3.12624	0.204833	3.96218	0	16.8748	19.1552	0	0
K02074	zmA	Bacteria	Transport	Zn/Mn/Fe	13.0129	11.0824	0	0	67.4625	36.0025	9.1454	35.4994	23.1051	22.958	0	0
K16322	pitA	Bacteria	Transport	Zn/Te	NA	NA	NA	NA	62.1177	144.877	0	0	2.45449	5.96233	0	0
K13526	atp13A2	Eukaryota	Transport	-	74.0629	79.6726	5.26888	4.36287	19.4884	11.6256	0	0	1.26793	2.01745	0	0
K12952	ctpE	Bacteria	Transport	-	NA	NA	NA	NA	4.44508	14.0821	0.409004	0	6.20861	5.27372	0	0
K12953	ctpF	Archaea	Transport	-	NA	NA	NA	NA	43.5258	71.0284	0	0	17.0198	20.7671	0	0
K12953	ctpF	Bacteria	Transport	-	0	3.27038	0	0	72.3984	136.344	0	0	106.564	102.211	0	0
K12953	ctpF	Eukaryota	Transport	-	42.55	40.7684	4.44944	30.5274	11.4411	4.75928	11.1283	0	NA	NA	NA	NA
K12955	ctpI	Archaea	Transport	-	NA	NA	NA	NA	NA	NA	NA	NA	2.03409	2.13229	0	0
K12955	ctpI	Bacteria	Transport	-	NA	NA	NA	NA	NA	NA	NA	NA	0	0.517078	0	0
K12538	hasF	Bacteria	Transport	-	8.87474	0	0	0	53.9094	45.012	26.6104	118.649	1.17075	1.66845	0	0
K02005	hlyD	Archaea	Transport	-	NA	NA	NA	NA	NA	NA	NA	NA	0.49466	0.284433	0	0
K02005	hlyD	Bacteria	Transport	-	89.1762	43.1142	74.1388	34.0654	425.43	581.777	284.069	396.112	619.644	628.799	76.872	0
K02005	hlyD	Eukaryota	Transport	-	NA	NA	NA	NA	1.85108	0.848989	0	0	NA	NA	NA	NA
K02039	phoU	Archaea	Transport	-	NA	NA	NA	NA	NA	NA	NA	NA	230.018	225.552	24.0051	0
K02039	phoU	Bacteria	Transport	-	44.1484	44.7398	10.7219	17.6027	278.27	321.811	84.0042	91.9837	69.7975	80.7457	0	0
K03306	pitA	Archaea	Transport	-	NA	NA	NA	NA	NA	NA	NA	NA	106.284	95.7334	78.7088	0
K03306	pitA	Bacteria	Transport	-	36.1412	29.96	0	0	82.6507	179.801	0	0	39.6429	56.5588	1.66006	0
K03306	pitA	Eukaryota	Transport	-	69.0838	91.0415	15.3655	39.2266	15.3364	12.903	12.9995	2.62693	0.164887	0	0	0
K00937	ppk	Archaea	Transport	-	NA	NA	NA	NA	NA	NA	NA	NA	5.06247	2.40048	0	0
K00937	ppk	Bacteria	Transport	-	76.0268	45.8597	10.5544	0	192.855	165.923	26.3131	13.0111	15.9614	19.5475	0	0
K00937	ppk	Eukaryota	Transport	-	NA	NA	NA	NA	1.44921	1.32935	0	0	NA	NA	NA	NA
K01524	ppx	Archaea	Transport	-	NA	NA	NA	NA	5.32577	20.0983	0	0	13.3124	17.7659	0	0
K01524	ppx	Bacteria	Transport	-	86.2761	53.9345	66.1621	0	218.968	132.551	165.52	167.436	54.0401	65.5087	38.3737	0
K01524	ppx	Eukaryota	Transport	-	NA	NA	NA	NA	NA	NA	NA	NA	1.51921	0.216344	0	0
K23254	silP	Archaea	Transport	Ag	NA	NA	NA	NA	2.74796	0	0	0	82.886	76.9928	9.11685	0
K23254	silP	Bacteria	Transport	Ag	20.0753	15.3889	0	0	95.6824	83.5124	24.018	114.762	59.9325	59.6774	0	0
K07657	phoB	Bacteria	Regulation	-	35.6804	26.9914	2.60377	0	40.3456	25.5583	23.2154	0	28.4813	37.0202	0	0
K07636	phoR	Archaea	Regulation	-	NA	NA	NA	NA	NA	NA	NA	NA	4.56575	3.17325	0	0
K07636	phoR	Bacteria	Regulation	-	43.0239	25.1482	28.9425	0	212.8	228.001	23.8188	76.1705	222.001	223.789	8.66221	0
K02483	silR	Archaea	Regulation	Ag	NA	NA	NA	NA	NA	NA	NA	NA	0.797466	1.27192	0	0
K02483	silR	Bacteria	Regulation	Ag	71.4262	33.4523	91.1638	158.028	163.518	99.7378	46.9979	112.523	56.9376	59.3668	0	0
K09043	acr1	Eukaryota	Regulation	As	200.89	205.577	124.237	60.522	49.3016	25.4209	73.9564	12.7485	NA	NA	NA	NA
K03892	arsR	Archaea	Regulation	As	NA	NA	NA	NA	0.918497	0.631896	0	0	140.811	137.035	0	0
K03892	arsR	Bacteria	Regulation	As	58.8517	56.0439	34.6841	305.224	389.266	292.025	54.058	166.929	446.8	380.668	460.427	0
K19592	golS	Bacteria	Regulation	Au	12.6049	4.46943	0	0	1.07683	3.45716	0	0	0.832477	0.607567	0	0
K21903	cadC	Archaea	Regulation	Cd/Bi/Zn/Pb	NA	NA	NA	NA	NA	NA	NA	NA	210.364	190.674	347.656	0
K21903	cadC	Bacteria	Regulation	Cd/Bi/Zn/Pb	76.4018	70.7201	17.8473	0	353.275	258.193	176.628	335.487	253.439	210.53	92.596	0
K21903	cadC	Eukaryota	Regulation	Cd/Bi/Zn/Pb	NA	NA	NA	NA	NA	NA	NA	NA	1.0822	1.89506	0	0
K15012	actR	Archaea	Regulation	Cd/Zn	NA	NA	NA	NA	NA	NA	NA	NA	2.45808	2.31632	0	0
K15012	actR	Bacteria	Regulation	Cd/Zn	7.05623	1.14212	0	0	11.6232	20.958	0	0	14.6895	19.3952	0	0
K21885	cmtR	Archaea	Regulation	Co/Ni	NA	NA	NA	NA	NA	NA	NA	NA	169.899	169.553	235.614	0
K21885	cmtR	Bacteria	Regulation	Co/Ni	45.445	101.96	14.0963	319.156	35.2841	67.7168	5.42752	0	22.0101	24.3673	24.5029	0
K23240	rcnR/yohL	Bacteria	Regulation	Co/Ni/Fe	3.9281	0.534072	0	0	9.34499	3.61634	0	0	0.384942	0.182727	0	0
K22041	comR/ycfQ	Bacteria	Regulation	Cu	18.3651	18.2815	4.10847	54.4049	6.92175	7.16644	0	0	NA	NA	NA	NA
K07714	corR	Bacteria	Regulation	Cu	58.3904	30.6605	0	7.49386	1260.81	2306.5	187.405	415.73	305.562	402.044	94.2958	0
K11923	cueR	Bacteria	Regulation	Cu	NA	NA	NA	NA	NA	NA	NA	NA	1.43922	0.781568	0	0
K19591	cueR/ybbI	Archaea	Regulation	Cu	NA	NA	NA	NA	0.67591	0.930008	0	0	1.58325	1.77018	0	0
K19591	cueR/ybbI	Bacteria	Regulation	Cu	35.665	35.9304	0	0	52.9471	27.4551	15.6292	0	34.81	39.1876	146.457	0
K21600	ricR	Bacteria	Regulation	Cu	16.4678	5.97104	0	3.65196	166.302	85.137	631.063	807.381	194.782	165.308	400.68	0
K21601	ycnK	Bacteria	Regulation	Cu	NA	NA	NA	NA	48.4879	38.2887	21.0444	113.404	1.12449	2.59416	0	0
K21902	yfmP	Bacteria	Regulation	Cu	13.5963	25.5578	5.04682	0	8.97309	13.7024	0	0	2.79176	5.22301	0	0
K21902	yfmP	Eukaryota	Regulation	Cu	NA	NA	NA	NA	NA	NA	NA	NA	0.586453	0.334058	0	0
K07665	copR	Bacteria	Regulation	Cu/Zn/Co/Ag	85.8863	63.8494	304.093	63.7787	136.057	168.368	89.4386	59.2367	429.451	397.793	66.9591	0
K07644	copS	Bacteria	Regulation	Cu/Zn/Co/Ag	92.3744	67.5642	40.4742	5.01871	161.305	146.57	43.5949	44.8302	118.285	117.867	12.6553	0
K03711	fur	Bacteria	Regulation	Fe	29.5291	22.414	0	0	210.047	217.931	14.9413	23.663	126.067	139.02	87.6686	0
K22297	furA	Bacteria	Regulation	Fe	12.3763	3.53174	7.42779	0	18.5563	6.11055	47.4079	29.2349	NA	NA	NA	NA
K09826	irr	Bacteria	Regulation	Fe	NA	NA	NA	NA	4.9186	0.541413	0	0	0.36118	0.45005	0	0
K07771	pmrA	Bacteria	Regulation	Fe	NA	NA	NA	NA	NA	NA	NA	NA	0.452073	0	0	0
K19057	merD	Bacteria	Regulation	Hg	NA	NA	NA	NA	0	3.39179	0	0	NA	NA	NA	NA
K08365	merR	Bacteria	Regulation	Hg	62.0022	69.7452	1.95283	15.6646	79.591	74.6183	0	19.7711	9.29652	14.2035	0	0
K11924	mntR	Archaea	Regulation	Mn/Mg	NA	NA	NA	NA	NA	NA	NA	NA	188.227	177.833	1415.1	0
K11924	mntR	Bacteria	Regulation	Mn/Mg	6.49003	14.8099	0	4.613	4.72967	0	0	0	1.97159	1.87495	0	0
K07722	nikR	Archaea	Regulation	Ni	NA	NA	NA	NA	NA	NA	NA	NA	107.456	127.597	179.32	0
K07722	nikR	Bacteria	Regulation	Ni	9.46544	3.84626	5.70408	0	60.0628	114.32	5.32389	0	22.9643	30.4244	0	0
K07722	nikR	Eukaryota	Regulation	Ni	NA	NA	NA	NA	NA	NA	NA	NA	10.5128	9.97889	0	0
K21886	nmtR	Archaea	Regulation	Ni/Cd/Pb	NA	NA	NA	NA	NA	NA	NA	NA	10.5506	13.4893	5.74331	0
K21886	nmtR	Bacteria	Regulation	Ni/Cd/Pb	8.12994	0.850278	0	0	9.23851	2.84743	0	0	4.04954	9.13235	0	0
K02019	tunR	Archaea	Regulation	W/Mo	NA	NA	NA	NA	NA	NA	NA	NA	12.9169	13.6096	0	0
K02019	tunR	Bacteria	Regulation	W/Mo	9.66293	27.7675	0	0	271.107	450.661	410.143	500.764	40.1386	48.2293	171.662	0
K13631	soxS	Bacteria	Regulation	Zn	NA	NA	NA	NA	NA	NA	NA	NA	1.53502	3.21464	0	0
K13638	zntR/yhdM	Bacteria	Regulation	Zn	17.9405	24.3057	16.7727	33.9382	13.7784	4.72783	7.4357	0	51.1859	41.5596	0	0
K07713	zraR/hydH	Bacteria	Regulation	Zn	8.615	0.732069	0	0	106.009	165.697	0	5.09356	38.8169	27.1177	5.72058	0
K09823	zur	Bacteria	Regulation	Zn	8.0423	20.2621	0	0	9.03833	4.57833	0	0	NA	NA	NA	NA
K02076	zurR	Bacteria	Regulation	Zn	NA	NA	NA	NA	1.32436	2.08255	0	0	NA	NA	NA	NA
K03709	troR	Archaea	Regulation	Zn/Mn/Fe	NA	NA	NA	NA	NA	NA	NA	NA	250.947	269.817	594.041	0
K03709	troR	Bacteria	Regulation	Zn/Mn/Fe	7.56877	5.41262	0	0	114.981	187.701	6.58008	13.7224	42.4316	55.3698	0	0
K03709	troR	Eukaryota	Regulation	Zn/Mn/Fe	NA	NA	NA	NA	NA	NA	NA	NA	0.867751	0	0	0
K07664	baeR	Bacteria	Regulation	Zn/W	NA	NA	NA	NA	NA	NA	NA	NA	0.227544	0.972107	0	0
K05941	pcl	Eukaryota	Intracellular accumulation	-	84.7981	94.3794	10.4284	0	23.9493	14.7208	1.89686	0	0.519111	0	0	0
K03611	dsbB	Bacteria	Intracellular accumulation	Cd/Hg	19.2295	9.80029	4.49223	0	11.2293	2.22471	0	0	43.3306	48.4602	0	0
K03673	dsbA	Archaea	Intracellular accumulation	Cd/Zn/Hg	NA	NA	NA	NA	NA	NA	NA	NA	29.2202	24.2734	0	0
K03673	dsbA	Bacteria	Intracellular accumulation	Cd/Zn/Hg	32.2057	56.5295	11.5201	78.4461	115.825	82.5314	155.013	124.427	211.728	198.968	0	0
K03673	dsbA	Eukaryota	Intracellular accumulation	Cd/Zn/Hg	37.0948	59.4556	7.53921	0	12.5948	7.71957	1.52371	0	NA	NA	NA	NA
K03926	cutA	Archaea	Intracellular accumulation	Cu	NA	NA	NA	NA	NA	NA	NA	NA	5.66926	4.02588	0	0
K03926	cutA	Bacteria	Intracellular accumulation	Cu	NA	NA	NA	NA	73.3689	82.1133	0	0	35.1414	41.8225	0	0
K03926	cutA	Eukaryota	Intracellular accumulation	Cu	NA	NA	NA	NA	NA	NA	NA	NA	2.6024	2.85075	0	0
K03981	dsbC	Archaea	Intracellular accumulation	Cu	NA	NA	NA	NA	NA	NA	NA	NA	8.7217	5.41654	0	0
K03981	dsbC	Bacteria	Intracellular accumulation	Cu	13.4125	6.40011	1.69156	2.90142	83.3765	64.5409	77.2662	300.629	57.7924	71.8229	187.517	0
K03594	bfr	Archaea	Intracellular accumulation	Fe	NA	NA	NA	NA	NA	NA	NA	NA	17.3458	19.3167	0	0
K03594	bfr	Bacteria	Intracellular accumulation	Fe	12.3525	0.68527	4.01652	0	170.829	249.186	111.047	148.311	55.0594	56.6179	51.4015	0
K03594	bfr	Eukaryota	Intracellular accumulation	Fe	NA	NA	NA	NA	NA	NA	NA	NA	2.06858	2.10413	0	0
K22336	bfrB	Bacteria	Intracellular accumulation	Fe	NA	NA	NA	NA	NA	NA	NA	NA	0.571187	1.08841	0	0
K04047	dps	Archaea	Intracellular accumulation	Fe	NA	NA	NA	NA	NA	NA	NA	NA	1.65166	3.58061	0	0
K04047	dps	Bacteria	Intracellular accumulation	Fe	16.6392	8.89888	15.2254	0	23.2011	21.4992	5.96446	24.1059	7.76391	12.5091	17.8478	0
K00522	fth1	Eukaryota	Intracellular accumulation	Fe	80.4428	54.0301	990.265	176.487	18.2456	8.97334	218.702	19.4302	NA	NA	NA	NA
K02217	ftnA	Bacteria	Intracellular accumulation	Fe/Cu/Mn	NA	NA	NA	NA	57.3385	108.562	39.27	165.886	3.76171	8.2765	32.7499	0
K02217	ftnA	Eukaryota	Intracellular accumulation	Fe/Cu/Mn	NA	NA	NA	NA	NA	NA	NA	NA	0.47078	0.446946	0	0
K07229	yqjH	Bacteria	Intracellular accumulation	Fe/Ni	NA	NA	NA	NA	47.5471	17.7038	0	0	NA	NA	NA	NA
K18064	acr2	Bacteria	Biochemical transformation	As	NA	NA	NA	NA	NA	NA	NA	NA	14.6437	24.6784	398.258	0
K08356	aioA/aoxB	Bacteria	Biochemical transformation	As	40.1977	11.3856	20.5167	0	1.41311	3.31504	0	0	0.312109	2.93343	0	0
K08355	aioB/aoxA	Archaea	Biochemical transformation	As	NA	NA	NA	NA	NA	NA	NA	NA	297.221	324.965	1016.25	0
K08355	aioB/aoxA	Bacteria	Biochemical transformation	As	8.05191	2.85224	0	0	NA	NA	NA	NA	2.08644	2.9152	0	0
K02044	aioX/aoxX	Archaea	Biochemical transformation	As	NA	NA	NA	NA	NA	NA	NA	NA	0.374249	0.639544	0	0
K02044	aioX/aoxX	Bacteria	Biochemical transformation	As	6.82404	4.98401	0	0	185.889	286.351	27.7238	9.6942	70.528	79.3571	142.47	0
K03741	arsC	Archaea	Biochemical transformation	As	NA	NA	NA	NA	NA	NA	NA	NA	130.451	117.127	77.5656	0
K03741	arsC	Bacteria	Biochemical transformation	As	157.793	144.234	1431.88	567.806	255.179	310.672	697.965	203.094	133.075	139.627	163.832	0
K03741	arsC	Eukaryota	Biochemical transformation	As	NA	NA	NA	NA	NA	NA	NA	NA	0.226037	0.32189	0	0
K22547	arsC_HAC1	Eukaryota	Biochemical transformation	As	178.536	187.254	41.1357	15.1022	27.4298	22.0935	68.0714	35.4756	0.154441	0.879735	0	0
K00537	arsCg	Bacteria	Biochemical transformation	As	24.3205	21.0086	4.35916	24.9233	6.58179	7.45324	0	30.1525	2.59277	7.01793	0	0
K02038	pstA	Archaea	Transport	As	NA	NA	NA	NA	NA	NA	NA	NA	176.963	207.005	150.184	0
K02038	pstA	Bacteria	Transport	As	51.3266	38.8931	3.29734	3.58964	266.07	346.117	19.1272	48.3152	92.4289	104.763	15.4086	0
K02036	pstB	Archaea	Transport	As	NA	NA	NA	NA	0.914322	0	0	0	151.149	160.112	19.6943	0
K02036	pstB	Bacteria	Transport	As	51.8314	39.487	17.9868	67.3368	311.256	358.407	151.889	244.172	88.4503	109.641	0	0
K02037	pstC	Archaea	Transport	As	NA	NA	NA	NA	NA	NA	NA	NA	148.112	156.592	13.8035	0
K02037	pstC	Bacteria	Transport	As	41.2987	42.9509	1.12926	23.9869	293.672	381.899	52.5608	28.4888	89.4106	106.947	39.1779	0
K02040	pstS	Archaea	Transport	As	NA	NA	NA	NA	NA	NA	NA	NA	195.847	223.903	343.242	0
K02040	pstS	Bacteria	Transport	As	56.3104	38.6154	207.44	342.1	293.71	326.961	156.185	435.211	140.762	172.297	51.6608	0
K02040	pstS	Eukaryota	Transport	As	246.241	249.517	414.64	270.635	46.3513	39.0581	209.657	45.8557	NA	NA	NA	NA
K00384	trxB	Archaea	Biochemical transformation	As	NA	NA	NA	NA	NA	NA	NA	NA	248.701	277.457	457.621	0
K00384	trxB	Bacteria	Biochemical transformation	As	105.209	65.0553	127.614	74.8711	393.455	425.785	683.511	1127.22	217.392	237.768	144.794	0
K00384	trxB	Eukaryota	Biochemical transformation	As	82.0869	100.511	30.8629	19.4628	16.1741	14.0079	41.4103	4.01765	0.74258	1.63699	0	0
K19784	chrR	Archaea	Biochemical transformation	Cr/Fe	NA	NA	NA	NA	NA	NA	NA	NA	184.265	196.531	11.9196	0
K19784	chrR	Bacteria	Biochemical transformation	Cr/Fe	48.9722	21.4859	137.914	21.0719	83.8762	34.3391	73.3079	62.3917	24.5972	26.1763	23.7103	0
K14588	cueO	Bacteria	Biochemical transformation	Cu	NA	NA	NA	NA	1.75724	1.05124	0	0	1.27396	0.819347	0	0
K22552	mmcO	Bacteria	Biochemical transformation	Cu	121.626	103.409	1.92524	11.8976	98.1753	77.0428	2.27441	4.92656	10.6353	14.4484	0	0
K18683	rus	Archaea	Biochemical transformation	Fe	NA	NA	NA	NA	NA	NA	NA	NA	220.093	222.85	572.675	0
K18683	rus	Bacteria	Biochemical transformation	Fe	NA	NA	NA	NA	28.5142	8.11668	12.9316	0	6.52607	9.89438	0	0
K18683	rus	Eukaryota	Biochemical transformation	Fe	NA	NA	NA	NA	NA	NA	NA	NA	0.680157	0.440266	0	0
K00520	merA	Archaea	Biochemical transformation	Hg	1.32588	3.60538	0	0	2.30255	0.633632	0	0	304.986	317.418	28.1103	0
K00520	merA	Bacteria	Biochemical transformation	Hg	185.943	117.443	73.4713	23.6507	407.961	475.475	76.5828	179.861	143.374	148.814	8.80412	0
K06324	cotA	Archaea	Biochemical transformation	Mn	NA	NA	NA	NA	NA	NA	NA	NA	0.411223	0.0976011	0	0
K06324	cotA	Bacteria	Biochemical transformation	Mn	NA	NA	NA	NA	8.45083	17.5829	0	0	13.8112	14.1131	0	0
K22348	moxA	Archaea	Biochemical transformation	Mn	NA	NA	NA	NA	NA	NA	NA	NA	2.77492	2.89788	0	0
K22348	moxA	Bacteria	Biochemical transformation	Mn	8.73059	2.96757	114.323	0	19.0238	10.7819	399.895	278.531	7.48632	8.7906	0	0
K22348	moxA	Eukaryota	Biochemical transformation	Mn	NA	NA	NA	NA	NA	NA	NA	NA	0.111541	0.476523	0	0
K00694	bcsA	Archaea	Extracellular sequestration	-	NA	NA	NA	NA	NA	NA	NA	NA	119.412	125.163	0	0
K00694	bcsA	Bacteria	Extracellular sequestration	-	58.714	43.2743	8.79371	177.986	162.029	83.8101	0	0	26.4865	25.177	0	0
K00903	bcsA	Eukaryota	Extracellular sequestration	-	231.971	254.152	21.5173	0.982039	39.6634	25.3769	15.2694	0	0.816478	2.64002	0	0
K01991	epsB	Bacteria	Extracellular sequestration	-	16.193	25.5121	42.4982	1.10017	83.4265	149.731	1.89043	0	16.6797	19.9276	0	0
K03328	wza	Bacteria	Extracellular sequestration	-	87.7595	54.4136	85.0856	7.25911	175.691	228.875	180.881	332.389	78.886	97.3268	23.7008	0
K03328	wzx/rfbX/gumJ	Archaea	Extracellular sequestration	-	NA	NA	NA	NA	NA	NA	NA	NA	442.607	422.509	79.8695	0
K03328	wzx/rfbX/gumJ	Bacteria	Extracellular sequestration	-	27.1792	14.94	0	3.04859	253.786	314.345	0	4.97825	282.937	280.615	4.94609	0
K09688	wzx/rfbX/gumJ	Eukaryota	Extracellular sequestration	-	NA	NA	NA	NA	NA	NA	NA	NA	1.2659	0.990362	0	0
K09688	kpsM	Archaea	Extracellular sequestration	-	NA	NA	NA	NA	NA	NA	NA	NA	2.1129	2.51706	0	0
K09689	kpsM	Bacteria	Extracellular sequestration	-	NA	NA	NA	NA	6.80948	3.80597	0	0	0.778706	2.01496	0	0
K10107	kpsT	Bacteria	Extracellular sequestration	-	NA	NA	NA	NA	0.527125	1.45058	0	0	NA	NA	NA	NA
K10107	kpsE	Archaea	Extracellular sequestration	-	NA	NA	NA	NA	NA	NA	NA	NA	0.737617	0.381968	0	0
K13657	kpsE	Bacteria	Extracellular sequestration	-	NA	NA	NA	NA	6.43852	6.32141	0	0	0.522421	0.658737	0	0
K13657	gumH	Archaea	Extracellular sequestration	-	NA	NA	NA	NA	NA	NA	NA	NA	0.992532	1.0999	0	0
K13658	gumH	Bacteria	Extracellular sequestration	-	NA	NA	NA	NA	1.17278	8.15058	0	0	9.53855	16.1353	48.2753	0
K13658	gumI	Archaea	Extracellular sequestration	-	NA	NA	NA	NA	10.0174	30.4046	0	7.53813	20.1833	13.7961	0	0
K13661	gumI	Bacteria	Extracellular sequestration	-	17.3875	4.9051	7.10944	0	6.37773	10.3735	0	0	17.0548	16.7568	0	0
K13684	gumC	Bacteria	Extracellular sequestration	-	NA	NA	NA	NA	12.3389	8.29394	0	0	2.16895	2.29865	0	0
K13684	wcaC	Archaea	Extracellular sequestration	-	NA	NA	NA	NA	NA	NA	NA	NA	0.695272	0.585065	0	0
K16554	wcaC	Bacteria	Extracellular sequestration	-	NA	NA	NA	NA	NA	NA	NA	NA	27.4607	26.9921	0	0
K16554	exoP	Bacteria	Extracellular sequestration	-	108.697	61.3076	6.08735	53.0931	203.639	304.167	193.962	279.104	95.135	114.811	328.778	0
K16556	exoP	Eukaryota	Extracellular sequestration	-	NA	NA	NA	NA	19.5731	24.932	72.0852	70.5346	1.39129	2.95545	0	0
K16556	exoM	Archaea	Extracellular sequestration	-	NA	NA	NA	NA	NA	NA	NA	NA	10.7854	11.3196	0	0
K16556	exoM	Bacteria	Extracellular sequestration	-	10.9292	2.24326	0	0	2.72764	1.36475	0	0	0	1.376	0	0
K16557	exoM	Eukaryota	Extracellular sequestration	-	NA	NA	NA	NA	NA	NA	NA	NA	0.348281	0.867953	0	0
K16557	exoA	Archaea	Extracellular sequestration	-	NA	NA	NA	NA	NA	NA	NA	NA	11.0066	12.2289	8.26773	0
K16567	exoA	Bacteria	Extracellular sequestration	-	5.63161	1.27614	0	0	6.81871	9.86442	0	0	27.7972	27.3189	8.60519	0
K16567	exoQ	Bacteria	Extracellular sequestration	-	13.7594	14.3334	0	0.800429	9.80155	16.3769	0	0	4.50899	5.64705	0	0
K16692	exoQ	Eukaryota	Extracellular sequestration	-	NA	NA	NA	NA	NA	NA	NA	NA	0.64226	0.587968	0	0
K16693	wzc	Bacteria	Extracellular sequestration	-	43.0466	17.1798	0.834271	11.1102	133.267	205.631	7.4357	0	59.1485	59.1908	4.20079	0
K16693	wzxE	Archaea	Extracellular sequestration	-	NA	NA	NA	NA	NA	NA	NA	NA	5.42481	11.0073	0	0
K16693	wzxE	Bacteria	Extracellular sequestration	-	1.08215	0.367829	0	0	1.48419	0.961008	0	0	3.69483	4.06039	0	0
K16695	wzxE	Eukaryota	Extracellular sequestration	-	NA	NA	NA	NA	NA	NA	NA	NA	0.938324	0.167029	0	0
K16695	wzxC	Archaea	Extracellular sequestration	-	NA	NA	NA	NA	NA	NA	NA	NA	131.822	147.923	3.92541	0
K16695	wzxC	Bacteria	Extracellular sequestration	-	43.0945	31.7595	10.1574	0	68.5387	105.345	0	6.2091	183	162.557	0	0
K16703	wzxC	Eukaryota	Extracellular sequestration	-	NA	NA	NA	NA	3.22875	0.370212	0	0	0.399199	0.811616	0	0
K16703	wcaL	Archaea	Extracellular sequestration	-	NA	NA	NA	NA	NA	NA	NA	NA	9.12481	10.4846	7.99977	0
K18799	wcaL	Bacteria	Extracellular sequestration	-	38.8729	63.3794	0	0	170.775	286.761	2.74718	0	22.539	25.4162	0	0
K19291	wzxB	Bacteria	Extracellular sequestration	-	3.31969	0	0	0	1.86251	0	0	0	0.429328	0.305694	0	0
	alg44	Bacteria	Extracellular sequestration	-	9.94017	10.9018	0	0	0	2.11987	0	0	NA	NA	NA	NA
